# Supplementary material for: Chlorophyll a Synthesis in Rhodobacter sphaeroides by Chlorophyll Synthase of Nicotiana tabacum
Source: Biology (Basel). 2023 Apr 10;12(4):573. doi: 10.3390/biology12040573 (PMC10136183; doi:10.3390/biology12040573)
Supplement: Supplementary file 1 [file biology-12-00573-s001.zip]

Archive with 1 entries (1 files):
- biology-2340735-supplementary.pdf
